# Supplementary material for: Association between healthy plant-based diet-lifestyle (hPDI-Lifestyle) score and incidence of coronary heart disease, and effect modification by genetic predisposition: a prospective analysis in a population-based cohort
Source: Lancet Reg Health Eur. 2026 Feb 19;64:101619. doi: 10.1016/j.lanepe.2026.101619 (PMC12936782; doi:10.1016/j.lanepe.2026.101619)
Supplement: List of SNPs for PRS-CHD [file mmc2.xlsx]

## Sheet: Sheet1
Locus	Nearest Gene	SNP_rsID	Chr_name	Chr_position	effect_allele	non_effect_allele	MAF	beta	se	Odds Ratio	p-value	Reference study, year (PMID)
1	SKI	rs2843152	1	2245570	C	G	0.28	0.0416382	0.00580375	1.04252	7.264e-13	Aragam K et al. 2022 (36474045)
2	PRDM16	rs7413494	1	2985885	C	G	0.6118	-0.0351363	0.00575307	0.965474	1.013e-09	Aragam K et al. 2022 (36474045)
3	PRDM16	rs2493298	1	3325912	A	C	0.1404	0.0484602	0.00723367	1.04965	2.095e-11	Aragam K et al. 2022 (36474045)
4	KDF1	rs79598313	1	27284913	T	C	0.0237	0.0950916	0.0172605	1.09976	3.604e-08	Aragam K et al. 2022 (36474045)
5	FHL3	rs61776719	1	38461319	A	C	0.5403	0.0356559	0.00517803	1.0363	5.739e-12	Aragam K et al. 2022 (36474045)
6	PCSK9	rs11591147	1	55505647	T	G	0.0154	-0.251338	0.0226529	0.77776	1.324e-28	Aragam K et al. 2022 (36474045)
6	BSND	rs34232196	1	55489542	T	C	0.24	-0.053319	0.00583732	0.948078	6.592e-20	Aragam K et al. 2022 (36474045)
6	PCSK9	rs472495	1	55521313	T	G	0.6329	0.0377989	0.00520243	1.03852	3.713e-13	Aragam K et al. 2022 (36474045)
7	PPAP2B	rs11206803	1	56877509	T	C	0.4712	0.0366545	0.00489533	1.03733	7.012e-14	Aragam K et al. 2022 (36474045)
7	PPAP2B	rs56170783	1	57016131	A	C	0.915	0.115266	0.00888484	1.12217	1.733e-38	Aragam K et al. 2022 (36474045)
8	LOC100131060	rs71646019	1	59433354	T	C	0.2076	0.0377502	0.00609952	1.03847	6.053e-10	Aragam K et al. 2022 (36474045)
9	CELSR2	rs12740374	1	109817590	T	G	0.2164	-0.0954833	0.00596909	0.908934	1.356e-57	Aragam K et al. 2022 (36474045)
10	MAGI3	rs1230666	1	114173410	A	G	0.1521	0.0521081	0.00721464	1.05349	5.102e-13	Aragam K et al. 2022 (36474045)
11	NGF	rs61797068	1	115902514	C	G	0.1581	-0.0403845	0.0068761	0.96042	4.276e-09	Aragam K et al. 2022 (36474045)
12	MCL1	rs11585169	1	150572037	A	T	0.5525	0.03846	0.00497288	1.03921	1.043e-14	Aragam K et al. 2022 (36474045)
12	OTUD7B	rs67807996	1	149995265	A	G	0.3799	0.0400283	0.00562743	1.04084	1.135e-12	Aragam K et al. 2022 (36474045)
13	IL6R	rs6686750	1	154419843	A	G	0.4253	0.0393494	0.0049498	1.04013	1.87e-15	Aragam K et al. 2022 (36474045)
14	NME7	rs61806987	1	169314833	A	G	0.5755	0.0345212	0.00503163	1.03512	6.845e-12	Aragam K et al. 2022 (36474045)
15	HHAT	rs60154123	1	210468999	T	C	0.153	0.0389574	0.00689457	1.03973	1.6e-08	Aragam K et al. 2022 (36474045)
16	MIA3	rs17163363	1	222828704	T	C	0.6948	0.0692391	0.00552417	1.07169	4.874e-36	Aragam K et al. 2022 (36474045)
17	FLJ12334	rs16986953	2	19942473	A	G	0.0836	0.0823924	0.00902841	1.08588	7.114e-20	Aragam K et al. 2022 (36474045)
18	APOB	rs515135	2	21286057	T	C	0.1853	-0.0581098	0.00649328	0.943546	3.58e-19	Aragam K et al. 2022 (36474045)
19	ABCG8	rs4245791	2	44074431	T	C	0.6893	-0.0487069	0.00535952	0.95246	1.009e-19	Aragam K et al. 2022 (36474045)
19	ABCG8	rs76866386	2	44075483	T	C	0.938	0.0794126	0.0103386	1.08265	1.576e-14	Aragam K et al. 2022 (36474045)
20	PRKCE	rs582384	2	45896437	A	C	0.5344	0.0284283	0.00502647	1.02884	1.552e-08	Aragam K et al. 2022 (36474045)
21	MIR4432	rs243071	2	60619028	A	G	0.4459	0.0285154	0.00512562	1.02893	2.647e-08	Aragam K et al. 2022 (36474045)
22	PARTICL	rs10176176	2	85762048	A	T	0.5188	-0.0573399	0.00494443	0.944273	4.274e-31	Aragam K et al. 2022 (36474045)
23	SAP130	rs114192718	2	128785663	T	C	0.0771	0.0544385	0.00977756	1.05595	2.581e-08	Aragam K et al. 2022 (36474045)
24	ARHGAP15	rs4662330	2	144186475	T	C	0.8393	0.0463305	0.00676192	1.04742	7.299e-12	Aragam K et al. 2022 (36474045)
25	TEX41	rs10928241	2	145831428	T	C	0.2924	0.0414323	0.00540841	1.0423	1.849e-14	Aragam K et al. 2022 (36474045)
25	ZEB2	rs6740731	2	145270592	A	G	0.1713	0.0426373	0.00667396	1.04356	1.674e-10	Aragam K et al. 2022 (36474045)
26	ACVR2A	rs35611688	2	148377860	T	C	0.66	-0.0297011	0.00524993	0.970736	1.537e-08	Aragam K et al. 2022 (36474045)
27	FIGN	rs10930115	2	164930382	A	T	0.7925	0.0404149	0.00615255	1.04124	5.072e-11	Aragam K et al. 2022 (36474045)
28	NBEAL1	rs148812085	2	203877233	T	C	0.1206	0.113815	0.0076536	1.12054	5.105e-50	Aragam K et al. 2022 (36474045)
29	FN1	rs1250247	2	216299629	C	G	0.2902	0.0481121	0.00550609	1.04929	2.373e-18	Aragam K et al. 2022 (36474045)
30	TNS1	rs2161967	2	218680529	T	G	0.4387	0.0328411	0.00503455	1.03339	6.885e-11	Aragam K et al. 2022 (36474045)
31	LOC646736	rs952227	2	227062080	A	G	0.3439	-0.0373256	0.00524643	0.963362	1.123e-12	Aragam K et al. 2022 (36474045)
32	PID1	rs4140748	2	230005505	A	G	0.6022	0.0305669	0.00503242	1.03104	1.248e-09	Aragam K et al. 2022 (36474045)
33	GIGYF2	rs283485	2	233645691	A	G	0.343	0.0337101	0.00521394	1.03428	1.01e-10	Aragam K et al. 2022 (36474045)
34	FGD5	rs34991912	3	14926351	T	C	0.4334	0.0340881	0.00497496	1.03468	7.285e-12	Aragam K et al. 2022 (36474045)
35	LAMB2	rs34759087	3	49162284	T	C	0.1129	-0.0534128	0.00816941	0.947989	6.228e-11	Aragam K et al. 2022 (36474045)
36	ITIH4	rs77347777	3	52848207	T	C	0.1089	-0.0509416	0.00842951	0.950334	1.51e-09	Aragam K et al. 2022 (36474045)
37	UMPS	rs17843797	3	124453022	T	G	0.8769	-0.058788	0.00764686	0.942907	1.496e-14	Aragam K et al. 2022 (36474045)
38	PPP2R3A	rs34330586	3	135800409	A	T	0.7708	0.0465945	0.00591915	1.0477	3.495e-15	Aragam K et al. 2022 (36474045)
39	MRAS	rs185244	3	138092889	T	C	0.1617	0.0595056	0.00664051	1.06131	3.218e-19	Aragam K et al. 2022 (36474045)
40	ARHGEF26	rs357494	3	153937753	A	G	0.8694	0.0569557	0.00755939	1.05861	4.905e-14	Aragam K et al. 2022 (36474045)
41	LOC339894	rs4266144	3	156852592	C	G	0.6845	-0.0310358	0.00532504	0.969441	5.6e-09	Aragam K et al. 2022 (36474045)
42	FNDC3B	rs34229028	3	172117455	A	AC	0.6074	-0.0341973	0.00577112	0.966381	3.112e-09	Aragam K et al. 2022 (36474045)
43	LNX1	rs17083333	4	54572066	T	G	0.3117	-0.0302597	0.00531316	0.970194	1.232e-08	Aragam K et al. 2022 (36474045)
44	REST	rs781663	4	57781754	A	G	0.8011	-0.042787	0.00629573	0.958115	1.074e-11	Aragam K et al. 2022 (36474045)
45	SHROOM3	rs12500824	4	77416627	A	G	0.3548	0.0302666	0.00510959	1.03073	3.152e-09	Aragam K et al. 2022 (36474045)
46	FGF5	rs10857147	4	81181072	A	T	0.7071	-0.0413434	0.00549156	0.9595	5.131e-14	Aragam K et al. 2022 (36474045)
47	RASGEF1B	rs36002015	4	82625720	G	GT	0.3207	-0.0411557	0.00574973	0.95968	8.196e-13	Aragam K et al. 2022 (36474045)
48	MAD2L1	rs7678555	4	120909501	A	C	0.7118	-0.0445256	0.0054497	0.956451	3.077e-16	Aragam K et al. 2022 (36474045)
49	ZNF827	rs13124853	4	146784774	A	G	0.5309	0.0293922	0.00496125	1.02983	3.135e-09	Aragam K et al. 2022 (36474045)
50	EDNRA	rs13120678	4	148273397	A	G	0.7504	0.0458122	0.00582074	1.04688	3.532e-15	Aragam K et al. 2022 (36474045)
50	EDNRA	rs6841581	4	148401190	A	G	0.1477	0.0784467	0.0068575	1.08161	2.653e-30	Aragam K et al. 2022 (36474045)
51	GUCY1A3	rs3796587	4	156638073	C	G	0.8129	0.0635659	0.00644505	1.06563	6.037e-23	Aragam K et al. 2022 (36474045)
51	MAP9	rs7440763	4	156433520	T	G	0.8738	-0.0596496	0.00760668	0.942095	4.444e-15	Aragam K et al. 2022 (36474045)
52	PALLD	rs869396	4	169688000	A	C	0.4796	-0.0336515	0.00493141	0.966908	8.86e-12	Aragam K et al. 2022 (36474045)
53	SNORD123	rs17263917	5	9552338	A	G	0.1501	-0.0557433	0.00698435	0.945782	1.449e-15	Aragam K et al. 2022 (36474045)
54	ITGA1	rs4074793	5	52193125	A	G	0.923	-0.0526635	0.00932099	0.948699	1.605e-08	Aragam K et al. 2022 (36474045)
55	ANKRD55	rs62362364	5	55441571	C	G	0.2084	-0.0375696	0.00633044	0.963127	2.943e-09	Aragam K et al. 2022 (36474045)
56	MAP3K1	rs3936510	5	55860866	T	G	0.1866	0.0461088	0.00630453	1.04719	2.601e-13	Aragam K et al. 2022 (36474045)
57	HMGCR	rs12916	5	74656539	T	C	0.5925	-0.0284203	0.0049988	0.97198	1.305e-08	Aragam K et al. 2022 (36474045)
58	FER	rs112949822	5	108085190	A	G	0.0831	-0.0545968	0.00896788	0.946867	1.143e-09	Aragam K et al. 2022 (36474045)
59	DMXL1	rs13169691	5	118448279	T	C	0.1509	0.0400231	0.00718789	1.04083	2.575e-08	Aragam K et al. 2022 (36474045)
60	SRFBP1	rs4345341	5	121278751	A	T	0.1824	0.0377761	0.00641397	1.0385	3.87e-09	Aragam K et al. 2022 (36474045)
61	FBN2	rs6883598	5	127926190	A	C	0.7345	-0.0341347	0.00558342	0.966441	9.742e-10	Aragam K et al. 2022 (36474045)
62	IRF-AS1	rs10477741	5	131795310	T	G	0.8674	-0.0482021	0.00727651	0.952941	3.488e-11	Aragam K et al. 2022 (36474045)
63	FGF1	rs249760	5	141915692	T	C	0.2438	0.0319326	0.00581805	1.03245	4.053e-08	Aragam K et al. 2022 (36474045)
64	ARHGAP26	rs3776307	5	142494165	A	G	0.5486	-0.0358723	0.0052262	0.964763	6.699e-12	Aragam K et al. 2022 (36474045)
65	FOXC1	rs72836800	6	1617327	T	C	0.8734	0.0506857	0.007632	1.05199	3.111e-11	Aragam K et al. 2022 (36474045)
66	PHACTR1	rs9349379	6	12903957	A	G	0.5861	-0.113831	0.00501354	0.892409	4.02e-114	Aragam K et al. 2022 (36474045)
67	HDGFL1	rs6909752	6	22612629	A	G	0.3472	0.034941	0.00518996	1.03556	1.669e-11	Aragam K et al. 2022 (36474045)
68	MICA	rs9266631	6	31346898	A	G	0.2065	-0.0428605	0.00654775	0.958045	5.917e-11	Aragam K et al. 2022 (36474045)
69	UHRF1BP1	rs9469899	6	34793124	A	G	0.3576	0.0349187	0.00517268	1.03554	1.472e-11	Aragam K et al. 2022 (36474045)
70	KCNK5	rs733701	6	39171862	T	C	0.2542	0.0426522	0.00584044	1.04357	2.816e-13	Aragam K et al. 2022 (36474045)
71	PTK7	rs1034246	6	43068370	T	G	0.2625	-0.0350842	0.00567657	0.965524	6.389e-10	Aragam K et al. 2022 (36474045)
72	VEGFA	rs6905288	6	43758873	A	G	0.571	0.0365335	0.00505675	1.03721	5.022e-13	Aragam K et al. 2022 (36474045)
73	PRIM2	rs11752218	6	57145562	T	C	0.0669	0.0748681	0.00990212	1.07774	4.005e-14	Aragam K et al. 2022 (36474045)
74	FAM46A	rs9361867	6	82595959	T	C	0.4577	-0.035459	0.00513708	0.965162	5.107e-12	Aragam K et al. 2022 (36474045)
75	FHL5	rs2983896	6	97029871	A	G	0.22	-0.0358104	0.00591816	0.964823	1.44e-09	Aragam K et al. 2022 (36474045)
76	CENPW	rs35510806	6	126678331	T	TA	0.5194	0.0332728	0.00535365	1.03383	5.134e-10	Aragam K et al. 2022 (36474045)
77	TCF21	rs2327426	6	134202690	T	C	0.6976	0.060705	0.00532768	1.06259	4.466e-30	Aragam K et al. 2022 (36474045)
77	TARID	rs6919211	6	133999868	C	G	0.8159	-0.0361315	0.00630498	0.964513	1.001e-08	Aragam K et al. 2022 (36474045)
78	SLC2A12	rs2492304	6	134378151	A	T	0.4893	0.0353027	0.00495663	1.03593	1.061e-12	Aragam K et al. 2022 (36474045)
79	PLEKHG1	rs17080093	6	150997440	T	C	0.0782	-0.0506506	0.00907565	0.950611	2.392e-08	Aragam K et al. 2022 (36474045)
80	LPA	rs10455872	6	161010118	A	G	0.9321	-0.303958	0.0104392	0.737892	2.18e-186	Aragam K et al. 2022 (36474045)
80	PLG	rs184278183	6	161177756	T	C	0.0084	0.368361	0.0306203	1.44536	2.473e-33	Aragam K et al. 2022 (36474045)
80	PLG	rs186696265	6	161111700	T	C	0.0138	0.517195	0.0226111	1.67732	8.54e-116	Aragam K et al. 2022 (36474045)
80	LPA	rs192425087	6	161032250	T	C	0.9897	-0.347937	0.0484823	0.706144	7.149e-13	Aragam K et al. 2022 (36474045)
80	LPA	rs1998043	6	161097871	A	G	0.8348	-0.0621469	0.00668542	0.939745	1.46e-20	Aragam K et al. 2022 (36474045)
80	LPA	rs28867400	6	161104918	A	G	0.0086	0.363756	0.0460211	1.43872	2.699e-15	Aragam K et al. 2022 (36474045)
80	SLC22A2	rs56195640	6	160720747	A	G	0.1167	0.0914808	0.0144705	1.0958	2.584e-10	Aragam K et al. 2022 (36474045)
80	SLC22A1	rs6932293	6	160535878	T	C	0.9728	-0.26228	0.0204971	0.769295	1.727e-37	Aragam K et al. 2022 (36474045)
80	LPA	rs73596816	6	161017363	A	G	0.0335	0.106121	0.0145946	1.11196	3.563e-13	Aragam K et al. 2022 (36474045)
80	LPA	rs79018195	6	161024291	T	C	0.9914	-0.345182	0.0583865	0.708092	3.38e-09	Aragam K et al. 2022 (36474045)
81	MAD1L1	rs62435159	7	1911281	A	G	0.2363	-0.037563	0.00673658	0.963134	2.461e-08	Aragam K et al. 2022 (36474045)
82	RAC1	rs10951983	7	6446027	A	G	0.7815	0.0402227	0.00624833	1.04104	1.216e-10	Aragam K et al. 2022 (36474045)
83	HDAC9	rs2107595	7	19049388	A	G	0.1763	0.0649289	0.00640225	1.06708	3.612e-24	Aragam K et al. 2022 (36474045)
84	MACC1	rs10486389	7	20300416	A	G	0.7189	-0.0348934	0.00564843	0.965708	6.511e-10	Aragam K et al. 2022 (36474045)
85	TBX20	rs2215614	7	35277093	A	C	0.6224	0.0338752	0.00509528	1.03446	2.964e-11	Aragam K et al. 2022 (36474045)
86	CCM2	rs2107732	7	45077978	A	G	0.0923	-0.0494981	0.00874742	0.951707	1.526e-08	Aragam K et al. 2022 (36474045)
87	COG5	rs12112877	7	106941324	T	C	0.7132	-0.0348071	0.00555539	0.965792	3.717e-10	Aragam K et al. 2022 (36474045)
88	CFTR	rs13222797	7	117100046	T	G	0.5807	-0.030686	0.00494621	0.96978	5.507e-10	Aragam K et al. 2022 (36474045)
89	ZC3HC1	rs11556924	7	129663496	T	C	0.355	-0.0498172	0.00527801	0.951403	3.777e-21	Aragam K et al. 2022 (36474045)
90	PARP12	rs756142636	7	139760540	T	TCCCTGCTCTC	0.2165	-0.0359242	0.00653219	0.964713	3.807e-08	Aragam K et al. 2022 (36474045)
91	NOS3	rs3918226	7	150690176	T	C	0.0807	0.111949	0.00949829	1.11846	4.597e-32	Aragam K et al. 2022 (36474045)
92	NAT2	rs4646249	8	18260431	T	G	0.2954	0.0345214	0.00562103	1.03512	8.177e-10	Aragam K et al. 2022 (36474045)
93	LPL	rs268	8	19813529	A	G	0.9817	-0.132047	0.0200057	0.8763	4.098e-11	Aragam K et al. 2022 (36474045)
93	SLC18A1	rs66778572	8	19916120	A	G	0.2819	-0.039095	0.00551333	0.961659	1.331e-12	Aragam K et al. 2022 (36474045)
93	LPL	rs894211	8	19865747	T	C	0.2649	-0.0461671	0.00558489	0.954882	1.38e-16	Aragam K et al. 2022 (36474045)
94	BMP1	rs56408342	8	22048490	A	G	0.058	0.0787059	0.0112197	1.08189	2.3e-12	Aragam K et al. 2022 (36474045)
95	DOCK5	rs1510758	8	25061807	A	G	0.7447	0.0315153	0.0056925	1.03202	3.089e-08	Aragam K et al. 2022 (36474045)
96	GEM	rs34917849	8	95278307	C	G	0.1277	0.041822	0.00732002	1.04271	1.108e-08	Aragam K et al. 2022 (36474045)
97	TRIB1	rs2001846	8	126478450	T	C	0.4726	0.0472426	0.0049062	1.04838	6.022e-22	Aragam K et al. 2022 (36474045)
98	C9orf146	rs10961206	9	13724051	A	T	0.9041	0.0521317	0.00848635	1.05351	8.098e-10	Aragam K et al. 2022 (36474045)
99	ACER2	rs10811183	9	19436055	A	G	0.1707	0.0369253	0.00653533	1.03762	1.603e-08	Aragam K et al. 2022 (36474045)
100	MTAP	rs11523031	9	21843842	A	G	0.5558	0.0445724	0.00498001	1.04558	3.546e-19	Aragam K et al. 2022 (36474045)
100	CDKN2B-AS1	rs2891168	9	22098619	A	G	0.5158	-0.174278	0.00489147	0.840063	4.99e-278	Aragam K et al. 2022 (36474045)
100	CDKN2B-AS1	rs6475608	9	22101702	T	C	0.3972	-0.0896314	0.00662561	0.914268	1.069e-41	Aragam K et al. 2022 (36474045)
100	CDKN2B-AS1	rs76959412	9	22011083	C	G	0.0163	-0.127179	0.0214141	0.880576	2.867e-09	Aragam K et al. 2022 (36474045)
101	KLF4	rs1967604	9	110530324	A	G	0.2821	0.0447629	0.00551229	1.04578	4.641e-16	Aragam K et al. 2022 (36474045)
102	C5	rs41312891	9	123726749	G	GCAAA	0.0664	-0.0623382	0.0107104	0.939565	5.873e-09	Aragam K et al. 2022 (36474045)
102	DAB2IP	rs885150	9	124420173	T	C	0.731	-0.0373616	0.00557001	0.963328	1.978e-11	Aragam K et al. 2022 (36474045)
103	ABO	rs651007	9	136153875	T	C	0.2064	0.0537577	0.00610376	1.05523	1.282e-18	Aragam K et al. 2022 (36474045)
104	CDC123	rs17566555	10	12275947	A	G	0.4967	-0.0322721	0.00489545	0.968243	4.332e-11	Aragam K et al. 2022 (36474045)
105	JCAD	rs9337951	10	30317073	A	G	0.3315	0.0543625	0.00543112	1.05587	1.385e-23	Aragam K et al. 2022 (36474045)
106	LOC283033	rs1870634	10	44480811	T	G	0.3448	-0.052281	0.0051737	0.949062	5.242e-24	Aragam K et al. 2022 (36474045)
106	CXCL12	rs2457480	10	44740010	A	G	0.9019	0.104299	0.0123471	1.10993	2.981e-17	Aragam K et al. 2022 (36474045)
106	CXCL12	rs494207	10	44741256	A	G	0.1308	-0.0759601	0.00739855	0.926853	9.935e-25	Aragam K et al. 2022 (36474045)
107	TSPAN14	rs17680741	10	82251514	T	C	0.7046	0.0340625	0.00537117	1.03465	2.272e-10	Aragam K et al. 2022 (36474045)
108	LIPA	rs1051338	10	91007360	T	G	0.6886	-0.058667	0.00529011	0.943021	1.404e-28	Aragam K et al. 2022 (36474045)
109	PLCE1	rs55753709	10	96029170	T	C	0.6637	-0.0378737	0.0051617	0.962835	2.177e-13	Aragam K et al. 2022 (36474045)
110	R3HCC1L	rs884811	10	99923763	C	G	0.5568	0.0291704	0.00492161	1.0296	3.085e-09	Aragam K et al. 2022 (36474045)
111	CNNM2	rs77787671	10	104776205	T	C	0.0939	-0.0685157	0.00867149	0.933779	2.761e-15	Aragam K et al. 2022 (36474045)
112	OBFC1	rs2067831	10	105643223	C	G	0.2707	0.0418102	0.00548964	1.0427	2.613e-14	Aragam K et al. 2022 (36474045)
113	HTRA1	rs2672592	10	124230750	T	G	0.3631	-0.0322709	0.00509911	0.968244	2.472e-10	Aragam K et al. 2022 (36474045)
114	TRIM5	rs11601507	11	5701074	A	C	0.0748	0.06215	0.00943103	1.06412	4.4e-11	Aragam K et al. 2022 (36474045)
115	SWAP70	rs360153	11	9762274	T	C	0.4192	-0.037816	0.00497621	0.96289	2.976e-14	Aragam K et al. 2022 (36474045)
115	TMEM41B	rs4537761	11	9323353	T	C	0.9133	-0.0554751	0.00921525	0.946036	1.745e-09	Aragam K et al. 2022 (36474045)
116	ARNTL	rs11316597	11	13295751	A	AT	0.6923	0.0342838	0.00593741	1.03488	7.732e-09	Aragam K et al. 2022 (36474045)
117	WT1	rs7118294	11	32380521	T	C	0.4933	-0.032983	0.00490713	0.967555	1.799e-11	Aragam K et al. 2022 (36474045)
118	SIPA1	rs2306363	11	65405600	T	G	0.2047	-0.0412008	0.00610244	0.959636	1.463e-11	Aragam K et al. 2022 (36474045)
119	SERPINH1	rs584961	11	75277628	A	G	0.1147	-0.0616997	0.00802582	0.940165	1.499e-14	Aragam K et al. 2022 (36474045)
120	ARHGAP42	rs633185	11	100593538	C	G	0.7008	0.0387352	0.0053719	1.0395	5.567e-13	Aragam K et al. 2022 (36474045)
121	MMP13	rs1892971	11	102795606	A	G	0.2231	-0.0385189	0.0061978	0.962213	5.135e-10	Aragam K et al. 2022 (36474045)
122	MIR4693	rs2839812	11	103673294	A	T	0.7053	-0.0652425	0.00541348	0.93684	1.896e-33	Aragam K et al. 2022 (36474045)
123	FDX1	rs10488763	11	110244360	A	T	0.8647	-0.0407419	0.00716673	0.960077	1.309e-08	Aragam K et al. 2022 (36474045)
124	ZNF259	rs964184	11	116648917	C	G	0.848	-0.058263	0.00693485	0.943402	4.409e-17	Aragam K et al. 2022 (36474045)
125	VPS11	rs1177562	11	118949331	T	C	0.3982	0.0329025	0.0050555	1.03345	7.603e-11	Aragam K et al. 2022 (36474045)
126	ARHGEF12	rs4938809	11	120363937	T	C	0.6662	-0.0294662	0.00539014	0.970964	4.585e-08	Aragam K et al. 2022 (36474045)
127	ST3GAL4	rs10790800	11	126262638	A	G	0.6746	0.030326	0.00527745	1.03079	9.12e-09	Aragam K et al. 2022 (36474045)
128	C1S	rs72447384	12	7178440	T	TATTTA	0.1234	-0.0563391	0.00843882	0.945219	2.452e-11	Aragam K et al. 2022 (36474045)
129	LOC100506393	rs10841443	12	20220033	C	G	0.3283	-0.0400981	0.00529985	0.960695	3.852e-14	Aragam K et al. 2022 (36474045)
130	LOC400043	rs75160195	12	54521594	T	C	0.0533	0.0936985	0.0111817	1.09823	5.311e-17	Aragam K et al. 2022 (36474045)
131	ATP2B1	rs2681472	12	90008959	A	G	0.8161	-0.0549907	0.00629617	0.946494	2.458e-18	Aragam K et al. 2022 (36474045)
132	FGD6	rs11107903	12	95507971	A	G	0.0746	-0.083104	0.0096107	0.920255	5.285e-18	Aragam K et al. 2022 (36474045)
133	ATXN2	rs10774625	12	111910219	A	G	0.4597	0.0566293	0.00510816	1.05826	1.466e-28	Aragam K et al. 2022 (36474045)
134	TBX3	rs34606058	12	115353368	T	C	0.6256	-0.0294183	0.00509391	0.97101	7.686e-09	Aragam K et al. 2022 (36474045)
135	HNF1A	rs2244608	12	121416988	A	G	0.6689	-0.0484566	0.00524144	0.952699	2.354e-20	Aragam K et al. 2022 (36474045)
136	DNAH10	rs7133378	12	124409502	A	G	0.3172	-0.0312116	0.00530286	0.96927	3.961e-09	Aragam K et al. 2022 (36474045)
137	SCARB1	rs7296737	12	125336956	T	C	0.3982	-0.0364051	0.00506412	0.96425	6.535e-13	Aragam K et al. 2022 (36474045)
137	SCARB1	rs7485656	12	125315647	A	G	0.835	-0.0664767	0.00684412	0.935685	2.655e-22	Aragam K et al. 2022 (36474045)
138	FLT1	rs17086617	13	28962686	T	C	0.6888	-0.0396413	0.00532913	0.961134	1.018e-13	Aragam K et al. 2022 (36474045)
139	N4BP2L2	rs7991314	13	33126074	T	C	0.6413	0.0289287	0.00513705	1.02935	1.788e-08	Aragam K et al. 2022 (36474045)
140	DOCK9	rs8000794	13	99434810	C	G	0.4589	0.0270665	0.00494147	1.02744	4.316e-08	Aragam K et al. 2022 (36474045)
141	COL4A1	rs11617955	13	110818102	A	T	0.1157	-0.0776651	0.0079292	0.925274	1.185e-22	Aragam K et al. 2022 (36474045)
141	COL4A1	rs11619113	13	110918660	C	G	0.8747	-0.0672848	0.00747461	0.934929	2.221e-19	Aragam K et al. 2022 (36474045)
141	COL4A1	rs3783113	13	110834746	T	C	0.3575	0.0398367	0.00511168	1.04064	6.53e-15	Aragam K et al. 2022 (36474045)
142	COL4A1	rs4773141	13	110954353	C	G	0.6382	-0.0471587	0.00541618	0.953936	3.12e-18	Aragam K et al. 2022 (36474045)
143	COL4A2	rs7333991	13	111108436	T	C	0.7836	-0.0505006	0.00602286	0.950753	5.08e-17	Aragam K et al. 2022 (36474045)
143	COL4A2	rs9515203	13	111049623	T	C	0.7418	0.0629359	0.00574641	1.06496	6.485e-28	Aragam K et al. 2022 (36474045)
144	MCF2L-AS1	rs4907571	13	113618496	T	C	0.713	-0.0355605	0.00640216	0.965064	2.785e-08	Aragam K et al. 2022 (36474045)
145	EIF2B2	rs10131894	14	75446879	C	G	0.4412	-0.0359623	0.00501686	0.964677	7.594e-13	Aragam K et al. 2022 (36474045)
146	SERPINA1	rs112635299	14	94838142	T	G	0.0174	-0.138817	0.0218162	0.870387	1.978e-10	Aragam K et al. 2022 (36474045)
147	HHIPL1	rs36033161	14	100123487	T	C	0.8283	0.0680643	0.00664811	1.07043	1.338e-24	Aragam K et al. 2022 (36474045)
148	LIPC	rs588136	15	58730498	T	C	0.7806	-0.0370104	0.00600168	0.963666	6.974e-10	Aragam K et al. 2022 (36474045)
149	SMAD3	rs56062135	15	67455630	T	C	0.2251	-0.0577884	0.00593986	0.94385	2.27e-22	Aragam K et al. 2022 (36474045)
150	ADAMTS7	rs112238647	15	79051705	T	C	0.0599	-0.0691098	0.0113324	0.933224	1.071e-09	Aragam K et al. 2022 (36474045)
150	MORF4L1	rs7173743	15	79141784	T	C	0.554	0.0687276	0.00492758	1.07114	3.257e-44	Aragam K et al. 2022 (36474045)
150	ADAMTS7	rs7177201	15	79065380	T	C	0.2896	0.0752559	0.00637159	1.07816	3.418e-32	Aragam K et al. 2022 (36474045)
151	CFAP161	rs2683260	15	81385552	T	G	0.1846	0.0406521	0.00643292	1.04149	2.626e-10	Aragam K et al. 2022 (36474045)
152	ABHD2	rs1807214	15	89565257	A	C	0.8976	0.0642928	0.0087743	1.0664	2.347e-13	Aragam K et al. 2022 (36474045)
153	FES	rs7183988	15	91428589	T	G	0.468	0.0603783	0.00502188	1.06224	2.689e-33	Aragam K et al. 2022 (36474045)
154	LOC145820	rs17581137	15	96146414	A	C	0.752	0.0327344	0.00568122	1.03328	8.319e-09	Aragam K et al. 2022 (36474045)
155	MYH11	rs12691049	16	15909513	A	C	0.4188	-0.0299847	0.00503196	0.97046	2.54e-09	Aragam K et al. 2022 (36474045)
156	CETP	rs12446515	16	56987015	T	C	0.3153	-0.0372313	0.00546698	0.963453	9.746e-12	Aragam K et al. 2022 (36474045)
157	DHX38	rs12445401	16	72148419	A	G	0.8001	-0.0362298	0.00631225	0.964419	9.49e-09	Aragam K et al. 2022 (36474045)
158	CFDP1	rs8046696	16	75442143	T	G	0.4224	-0.04693	0.00505524	0.954154	1.641e-20	Aragam K et al. 2022 (36474045)
159	CMIP	rs10493891	16	81510742	T	C	0.2676	-0.0323374	0.00576631	0.96818	2.047e-08	Aragam K et al. 2022 (36474045)
160	PLCG2	rs7189462	16	81907867	T	G	0.4026	0.0289761	0.00501877	1.0294	7.762e-09	Aragam K et al. 2022 (36474045)
161	CDH13	rs7500448	16	83045790	A	G	0.7583	0.0499921	0.00583878	1.05126	1.108e-17	Aragam K et al. 2022 (36474045)
162	SMG6	rs4790881	17	2068932	A	C	0.6955	0.0482971	0.00533015	1.04948	1.291e-19	Aragam K et al. 2022 (36474045)
163	SREBF1	rs12936927	17	17726965	T	C	0.6041	-0.0352165	0.00558712	0.965396	2.917e-10	Aragam K et al. 2022 (36474045)
164	ANKRD13B	rs11080107	17	27938424	T	C	0.5124	-0.0339263	0.00492863	0.966643	5.84e-12	Aragam K et al. 2022 (36474045)
165	KAT2A	rs12952244	17	40270081	A	G	0.869	-0.0531492	0.00833815	0.948238	1.839e-10	Aragam K et al. 2022 (36474045)
165	PTRF	rs8068844	17	40571284	T	C	0.6561	-0.0317267	0.00514466	0.968771	6.963e-10	Aragam K et al. 2022 (36474045)
166	GOSR2	rs17608766	17	45013271	T	C	0.8687	-0.0444266	0.00737302	0.956546	1.685e-09	Aragam K et al. 2022 (36474045)
167	IGF2BP1	rs4643373	17	47123423	T	C	0.7199	0.0382241	0.00552308	1.03896	4.491e-12	Aragam K et al. 2022 (36474045)
167	ZNF652	rs5820757	17	47417942	G	GA	0.551	-0.047392	0.0056811	0.953713	7.301e-17	Aragam K et al. 2022 (36474045)
168	BCAS3	rs11655024	17	59232365	T	C	0.1975	0.0449092	0.00647108	1.04593	3.921e-12	Aragam K et al. 2022 (36474045)
169	PECAM1	rs11079536	17	62392403	T	G	0.5395	0.0352643	0.00494606	1.03589	1.005e-12	Aragam K et al. 2022 (36474045)
170	WIPI1	rs2909217	17	66463985	T	C	0.7903	0.0358199	0.00607981	1.03647	3.825e-09	Aragam K et al. 2022 (36474045)
171	UNC13D	rs2410859	17	73841285	T	C	0.6698	0.031105	0.00529763	1.03159	4.319e-09	Aragam K et al. 2022 (36474045)
172	CTAGE1	rs9951447	18	20009691	T	C	0.5863	-0.0323675	0.00515835	0.968151	3.501e-10	Aragam K et al. 2022 (36474045)
173	SMAD7	rs9945890	18	46515916	T	G	0.6417	0.034525	0.00517491	1.03513	2.53e-11	Aragam K et al. 2022 (36474045)
174	LIPG	rs12965923	18	47213682	A	G	0.231	0.0386092	0.0058913	1.03936	5.617e-11	Aragam K et al. 2022 (36474045)
175	CPLX4	rs11663411	18	56960510	T	C	0.7121	-0.0300173	0.0053924	0.970429	2.598e-08	Aragam K et al. 2022 (36474045)
176	MC4R	rs476828	18	57852587	T	C	0.745	-0.0327893	0.00578351	0.967742	1.433e-08	Aragam K et al. 2022 (36474045)
177	ANGPTL4	rs116843064	19	8429323	A	G	0.0224	-0.177341	0.0187766	0.837494	3.56e-21	Aragam K et al. 2022 (36474045)
178	LDLR	rs10422256	19	11216617	A	G	0.4998	0.031526	0.00500019	1.03203	2.883e-10	Aragam K et al. 2022 (36474045)
178	LDLR	rs55997232	19	11188117	T	C	0.1067	-0.114457	0.00819214	0.891851	2.326e-44	Aragam K et al. 2022 (36474045)
178	LDLR	rs72658867	19	11231203	A	G	0.0161	-0.197147	0.0259154	0.82107	2.798e-14	Aragam K et al. 2022 (36474045)
179	RGL3	rs167479	19	11526765	T	G	0.4705	-0.0354013	0.0054021	0.965218	5.63e-11	Aragam K et al. 2022 (36474045)
180	MYO9B	rs7246865	19	17219105	A	G	0.274	0.0330858	0.00588768	1.03364	1.915e-08	Aragam K et al. 2022 (36474045)
181	MAP1S	rs10410487	19	17829608	T	C	0.4613	-0.0396441	0.00503251	0.961131	3.337e-15	Aragam K et al. 2022 (36474045)
182	ELL	rs78030362	19	18575193	A	G	0.9274	-0.092672	0.00993158	0.911492	1.048e-20	Aragam K et al. 2022 (36474045)
183	TGFB1	rs11466359	19	41837615	A	G	0.1621	-0.0552171	0.00681639	0.94628	5.467e-16	Aragam K et al. 2022 (36474045)
183	B9D2	rs1800469	19	41860296	A	G	0.3114	0.0416112	0.0053013	1.04249	4.186e-15	Aragam K et al. 2022 (36474045)
183	HNRNPUL1	rs768453105	19	41790086	G	GTTATGGTA	0.1695	0.0682278	0.00728166	1.07061	7.266e-21	Aragam K et al. 2022 (36474045)
184	APOE	rs429358	19	45411941	T	C	0.8484	-0.091423	0.00707914	0.912632	3.732e-38	Aragam K et al. 2022 (36474045)
184	APOE	rs7412	19	45412079	T	C	0.0747	-0.153684	0.00986593	0.857543	1.039e-54	Aragam K et al. 2022 (36474045)
185	EXOC3L2	rs183657985	19	45742498	T	C	0.2528	0.0400684	0.00630452	1.04088	2.077e-10	Aragam K et al. 2022 (36474045)
186	RSPH6A	rs8108474	19	46301479	T	C	0.35	0.0349209	0.00514326	1.03554	1.124e-11	Aragam K et al. 2022 (36474045)
187	RRBP1	rs1132274	20	17596155	A	C	0.1675	0.037132	0.00659526	1.03783	1.801e-08	Aragam K et al. 2022 (36474045)
188	MMP24	rs17406518	20	33799176	A	C	0.8935	0.0472069	0.00795675	1.04834	2.976e-09	Aragam K et al. 2022 (36474045)
188	NCOA6	rs6088595	20	33358499	A	T	0.3639	0.0329964	0.00510102	1.03355	9.892e-11	Aragam K et al. 2022 (36474045)
189	MAFB	rs2207132	20	39142516	A	G	0.0364	0.0916249	0.0148398	1.09595	6.647e-10	Aragam K et al. 2022 (36474045)
190	ZHX3	rs6102343	20	39924279	A	G	0.2349	0.0339069	0.00580466	1.03449	5.179e-09	Aragam K et al. 2022 (36474045)
191	ZNF335	rs8124182	20	44608901	A	G	0.1559	0.0471033	0.00680511	1.04823	4.461e-12	Aragam K et al. 2022 (36474045)
192	PREX1	rs2008614	20	47433150	T	C	0.861	0.0432951	0.00715762	1.04425	1.459e-09	Aragam K et al. 2022 (36474045)
193	ZNF831	rs6026739	20	57739469	A	T	0.8743	-0.0481717	0.00746861	0.95297	1.119e-10	Aragam K et al. 2022 (36474045)
194	NCRNA00310	rs149487184	21	35605863	T	C	0.0237	0.0964906	0.017588	1.1013	4.107e-08	Aragam K et al. 2022 (36474045)
194	NCRNA00310	rs28451064	21	35593827	A	G	0.1289	0.109056	0.00761568	1.11522	1.644e-46	Aragam K et al. 2022 (36474045)
195	ARVCF	rs71313931	22	19960184	C	G	0.7052	-0.0324281	0.00542739	0.968092	2.302e-09	Aragam K et al. 2022 (36474045)
196	CABIN1	rs12484557	22	24555861	A	G	0.9382	0.0596346	0.0101355	1.06145	4.012e-09	Aragam K et al. 2022 (36474045)
196	SPECC1L	rs5760309	22	24677831	T	G	0.0262	-0.103223	0.017475	0.901926	3.486e-09	Aragam K et al. 2022 (36474045)
197	OSM	rs6006426	22	30669883	A	G	0.5557	0.0338292	0.00496902	1.03441	9.895e-12	Aragam K et al. 2022 (36474045)
198	SCUBE1	rs139012	22	43623972	A	G	0.2711	-0.0323615	0.00577728	0.968156	2.125e-08	Aragam K et al. 2022 (36474045)
